# Supplementary material for: Phylogenetic Analysis of Tanypodinae (Chironomidae, Diptera) Infered From Whole Mitochondrial Genomes
Source: Ecol Evol. 2026 Feb 13;16(2):e72975. doi: 10.1002/ece3.72975 (PMC12905465; doi:10.1002/ece3.72975)
Supplement: Supplementary file 1 — Figure S1: Phylogenetic BI tree of the genus Tanypondinae, based on PCG_faa. Figure S2: Phylogenetic ML tree of the genus Tanypondinae, based on PCG_faa in partition. Figure S3: Phylogenetic ML tree of the genus Tanypondinae, based on PCG_fna in partition. Figure S4: Phylogenetic BI tree of the genus Tanypondinae, based on PCG_rRNA. Figure S5: Phylogenetic ML tree of the genus Tanypondinae, based on PCG_rRNA in partition. Figure S6: Phylogenetic BI tree of the genus Tanypondinae, based on PCG_12rRNA. Figure S7: Phylogenetic BI tree of the genus Tanypondinae, based on PCG_12rRNA. Figure S8: Phylogenetic ML tree of the genus Tanypondinae, based on PCG_12fna in partition. Table S1: Nucleotide composition of 38 mitogenomes. [file ECE3-16-e72975-s001.zip › ece372975-sup-0009-TableS1.xlsx]

## Sheet: Sheet1
Species	Whole Genome					PCG					tRNA					rRNA					CR
	length（bp)	AT%	AT-Skew	GC%	GC-Skew	length（bp)	AT%	AT-Skew	GC%	GC-Skew	length（bp)	AT%	AT-Skew	GC%	GC-Skew	length（bp)	AT%	AT-Skew	GC%	GC-Skew	length（bp)	AT%	AT-Skew	GC%	GC-Skew
Ablabesmyia longistyla	16548	76.42	0.03	23.55	-0.17	11222	73.71	-0.19	26.27	0.02	1508	77.05	0.02	22.95	0.15	2152	82.02	-0.08	17.98	0.26	1421	85.5	0.11	14.29	-0.49
Ablabesmyia monilis	16436	76.71	0.01	23.28	-0.16	11222	74.1	-0.18	25.9	0.03	1509	77.41	0.03	22.6	0.16	2202	81.88	-0.06	18.12	0.26	1308	86.93	0.05	13.08	-0.33
Ablabesmyia prorasha	16430	76.38	0.03	23.61	-0.17	11216	73.52	-0.18	26.49	0.01	1505	76.35	0.03	23.66	0.13	2168	82.33	-0.08	17.67	0.26	1346	88.48	0.03	11.52	-0.41
Ablabesmyia rhamphe	16080	76.05	0.04	23.94	-0.17	11213	73.27	-0.18	26.73	0.03	1505	76.08	0.02	23.92	0.13	2175	82.29	-0.09	17.71	0.3	1045	89.86	0.02	10.05	-0.3
Ablabesmyia sp. 15XL	16574	76.7	0.04	23.25	-0.19	11224	73.75	-0.18	26.24	0.02	1516	77.77	0.01	22.23	0.16	2161	82.69	-0.07	17.31	0.26	1459	87.05	0.26	12.4	-0.79
Ablabesmyia sp. 1wl	15580	77.68	0.03	22.32	-0.19	11210	75.7	-0.17	24.3	0.01	1525	78.29	0.02	21.7	0.15	2255	83.41	-0.06	16.59	0.3	191	92.15	0.15	7.85	-0.47
Ablabesmyia sp. 2wl	17808	79.42	0	20.34	-0.2	11227	75.82	-0.18	24.18	0.02	1460	77.81	0.02	22.19	0.14	2189	82.55	-0.07	17.45	0.32	2383	90.81	-0.02	7.39	-0.73
Ablabesmyia sp. 3wl	15556	77.5	0.01	22.47	-0.16	11239	75.48	-0.18	24.51	0.05	1488	78.09	0.01	21.91	0.16	2170	82.58	-0.06	17.42	0.27	516	93.41	0.04	6.01	-0.22
Ablabesmyia sp. 3XL	16014	75.61	0.05	24.35	-0.17	11219	73.18	-0.18	26.82	0.01	1480	77.02	0.04	22.98	0.15	2189	81.41	-0.08	18.6	0.29	792	85.23	0.24	14.02	-0.37
Ablabesmyia sp. 4wl	16303	77.4	0.02	22.6	-0.15	11222	75.05	-0.17	24.94	0.04	1483	76.27	0	23.74	0.14	2136	83.24	-0.06	16.76	0.31	1130	89.74	-0.03	10.27	-0.4
Ablabesmyia sp. 5wl	16153	77.87	0.02	22.12	-0.14	11227	75.55	-0.18	24.45	0.04	1484	77.15	0.01	22.84	0.14	2144	82.33	-0.06	17.68	0.26	1089	91.19	0	8.63	-0.4
Ablabesmyia sp. 6wl	16918	78.69	0	21.3	-0.16	11224	75.47	-0.17	24.53	0.02	1498	77.71	0	22.3	0.17	2183	82.64	-0.04	17.36	0.27	1536	92.77	0	7.22	-0.28
Ablabesmyia sp. 7XL	16072	76.51	0.03	23.48	-0.18	11225	73.97	-0.18	26.03	0.02	1509	76.27	0.01	23.72	0.15	2167	81.81	-0.07	18.19	0.28	747	89.83	0.03	10.04	-0.25
Clinotanypus yani	16247	75.38	0.01	24.63	-0.2	11216	72.59	-0.18	27.41	0	1490	75.71	0.01	24.3	0.13	2176	80.47	-0.02	19.53	0.31	1095	88.67	-0.08	11.32	-0.39
Conchapelopia sp. 1wl	16468	76.56	0.02	23.43	-0.14	11225	73.63	-0.18	26.37	0.02	1506	76.43	0	23.51	0.16	2204	81.94	-0.05	18.05	0.29	1296	90.2	0.04	9.8	-0.32
Conchapelopia togamaculosa	17174	75.88	0.03	24.09	-0.15	11219	74.03	-0.18	25.96	0.03	1504	76.8	0.01	23.2	0.14	2171	81.3	-0.05	18.7	0.29	1957	76.65	0.1	23.2	-0.24
Denopelopia irioquerea	15258	76.97	0.01	23.03	-0.16	11217	75.29	-0.18	24.71	0.04	1495	77.06	0	22.95	0.13	2139	82.61	-0.08	17.39	0.28	283	92.58	0.05	7.42	-0.24
Nilotanypus dubius	16434	79.57	0.02	20.41	-0.16	11217	76.88	-0.17	23.12	0.03	1493	81.99	0.02	18.01	0.14	2212	84.72	-0.08	15.28	0.28	1159	89.22	-0.06	10.53	-0.23
Procladius choreus	16023	76.62	0.02	23.37	-0.14	11219	74.56	-0.17	25.44	0.04	1499	75.98	-0.01	24.02	0.15	2136	80.19	-0.05	19.8	0.27	875	88.69	0.02	11.2	-0.24
Procladius imicola	16462	77.25	0.02	22.75	-0.13	11219	74.98	-0.17	25.02	0.05	1499	76.05	-0.01	23.95	0.15	2154	80.31	-0.05	19.69	0.25	1298	88.52	-0.07	11.48	-0.13
Procladius paludicola	16166	78.1	0.03	21.9	-0.15	11219	75.74	-0.18	24.26	0.02	1513	78.92	0.01	21.08	0.12	2146	82.02	-0.07	17.98	0.26	862	89.21	-0.03	10.79	-0.18
Procladius sp. 1wl	16362	78.1	0.01	21.91	-0.12	11224	75.96	-0.17	24.03	0.05	1501	80.76	-0.05	19.24	0.24	2157	76.34	-0.01	23.65	0.12	1164	90.37	-0.02	9.62	-0.14
Procladius sp. 2wl	16329	76.71	0.03	23.29	-0.13	11224	74.42	-0.17	25.58	0.03	1479	75.93	-0.02	24.07	0.14	2153	80.49	-0.06	19.51	0.26	1128	87.95	0.02	12.05	-0.18
Procladius sp. 3wl	16295	77.01	0.03	22.99	-0.14	11227	74.8	-0.17	25.2	0.05	1478	75.77	-0.02	24.22	0.15	2156	80.66	-0.06	19.34	0.27	1119	87.85	0.02	12.15	-0.15
Procladius sp. 4wl	16193	77.18	0.02	22.81	-0.13	11224	75.11	-0.18	24.88	0.06	1479	75.79	-0.01	24.21	0.16	2136	80.29	-0.05	19.71	0.27	1020	89.22	0	10.78	-0.07
Radotanypus sp. 1wl	22001	78.13	-0.04	21.87	-0.34	11219	73.89	-0.18	26.11	0.03	1497	77.76	-0.34	22.24	0.13	2157	81.46	-0.05	18.5	0.25	6623	83.18	-0.15	16.82	-0.98
Rheopelopia maculipennis	16771	77.6	0.05	22.4	-0.15	11225	74.63	-0.17	25.37	0.03	1495	77.99	0.02	22.01	0.14	2158	82.53	-0.09	17.47	0.25	1434	88.07	0.13	11.92	-0.22
Rheopelopia sp. 1wl	17325	78.81	0.05	21.17	-0.14	11213	76.1	-0.17	23.89	0.04	1486	79.07	0.02	20.93	0.14	2162	82.33	-0.1	17.66	0.27	1992	86.29	0.12	13.5	-0.12
Tanypus chinensis	16264	75.88	0.04	24.12	-0.21	11219	73.06	-0.17	26.94	0.02	1503	76.18	0.01	23.82	0.16	2197	80.47	-0.07	19.52	0.33	952	90.75	0.04	9.24	-0.55
Tanypus kraatzi	16180	75.61	0.03	24.39	-0.18	11224	72.81	-0.18	27.19	0.02	1508	76.32	-0.01	23.67	0.14	2158	80.26	-0.05	19.74	0.28	783	91.57	-0.02	8.43	-0.52
Tanypus punctipennis	16216	75.61	0.04	24.39	-0.17	11222	72.71	-0.18	27.29	0.03	1505	76.21	0.01	23.79	0.16	2185	80.14	-0.06	19.87	0.3	950	91.36	0	8.63	-0.49
Tanypus sp. 1wl	16150	74.95	0.04	25.05	-0.17	11227	71.89	-0.18	28.11	0.03	1479	75.79	0	24.2	0.16	2137	80.25	-0.07	19.75	0.28	967	90.7	0.03	9.31	-0.51
Thienemannimyia laeta	15496	76.35	0.03	23.65	-0.14	11224	74.56	-0.18	25.44	0.04	1474	76.26	0.02	23.74	0.16	2144	81.53	-0.07	18.47	0.27	421	88.84	0.08	11.17	-0.06
Thienemannimyia sp.	16464	75.87	0.04	24.13	-0.17	11219	73.26	-0.18	26.73	0.01	1499	76.18	0.02	23.81	0.15	2179	81.36	-0.06	18.64	0.28	1383	86.12	0.1	13.89	-0.34
Thienemannimyia sp. 1wl	16605	77.23	0.02	22.76	-0.15	11224	74.71	-0.19	25.28	0.06	1480	76.96	0.02	23.04	0.15	2145	81.73	-0.07	18.22	0.28	1445	87.34	0.06	12.66	-0.36
Thienemannimyia tripunctata	16667	76.79	0.02	23.18	-0.14	11224	73.64	-0.18	26.37	0.03	1478	81.88	-0.07	18.12	0.28	2141	76.25	0	23.74	0.13	1566	90.36	0.05	9.26	-0.28
Zavrelimyia divisa	16413	77.37	0.02	22.63	-0.17	11220	74.53	-0.19	25.47	0.04	1482	76.99	0.02	23.01	0.16	2153	82.16	-0.07	17.84	0.29	1252	91.13	0.06	8.87	-0.33
Zavrelimyia sp. 1wl	16429	77.13	0.02	22.88	-0.14	11227	74.74	-0.17	25.26	0.03	2153	76.36	0.02	23.63	0.15	1485	82.08	-0.05	17.93	0.26	1254	86.28	0.07	13.71	-0.24
