# Supplementary material for: Phylogenetic Analysis of Tanypodinae (Chironomidae, Diptera) Infered From Whole Mitochondrial Genomes
Source: Ecol Evol. 2026 Feb 13;16(2):e72975. doi: 10.1002/ece3.72975 (PMC12905465; doi:10.1002/ece3.72975)
Supplement: Supplementary file 1 — Figure S1: Phylogenetic BI tree of the genus Tanypondinae, based on PCG_faa. Figure S2: Phylogenetic ML tree of the genus Tanypondinae, based on PCG_faa in partition. Figure S3: Phylogenetic ML tree of the genus Tanypondinae, based on PCG_fna in partition. Figure S4: Phylogenetic BI tree of the genus Tanypondinae, based on PCG_rRNA. Figure S5: Phylogenetic ML tree of the genus Tanypondinae, based on PCG_rRNA in partition. Figure S6: Phylogenetic BI tree of the genus Tanypondinae, based on PCG_12rRNA. Figure S7: Phylogenetic BI tree of the genus Tanypondinae, based on PCG_12rRNA. Figure S8: Phylogenetic ML tree of the genus Tanypondinae, based on PCG_12fna in partition. Table S1: Nucleotide composition of 38 mitogenomes. [file ECE3-16-e72975-s001.zip › ece372975-sup-0010-TableS2.xlsx]

## Sheet: Sheet1
Genus	sample	monophyletic	Sisters' Group
Natarsia	1	Yes	Pentaneurini
Ablabesmyia	15	Yes	(Denopelopia+(Larsia+Nilotanypus))
Denopelopia	2	Yes	(Larsia+Nilotanypus)
Larsia	1	Yes	Nilotanypus
Nilotanypus	1	Yes	Larsia
Zavrelimyia	3	Yes	Monopelopia
Monopelopia	1	Yes	Zavrelimyia
Trissopelopia	1	Yes	(Rheopelopia+(Thienemannimyia+Conchapelopia))
Conchapelopia	2	Yes	Thienemannimyia
Thienemannimyia	6	No	Conchapelopia
Rheopelopia	2	Yes	(Thienemannimyia+Conchapelopia)
Anatopynia	1	Yes	(Macropelopia+(Clinotanypus+(Psectrotanypus+Radotanypus+Clinotanypus+(Saetheromyia+Djalmabatista+(Tanypus+Procladius)))))
Macropelopia	1	Yes	(Psectrotanypus+Radotanypus)
Radotanypus	1	Yes	Psectrotanypus
Psectrotanypus	1	Yes	Radotanypus
Clinotanypus	2	Yes	(Saetheromyia+Djalmabatista+(Tanypus+Procladius))
Tanypus	7	Yes	Saetheromyia
Saetheromyia	1	Yes	Tanypus
Djalmabatista	1	Yes	Procladius
Procladius	8	Yes	Djalmabatista
Chironomus	2	Yes	Cricotopus
Cricotopus	2	Yes	Chironomus
Monodiamesa	2	Yes	(Cricotopus+Chironomus)
Boreoheptagyia	2	Yes	(Monodiamesa+(Cricotopus+Chironomus))
Parochlus	2	Yes	Paraboreochlus
Paraboreochlus	1	Yes	Parochlus
